# Supplementary material for: Impaired self-awareness of cognitive deficits in Parkinson's disease relates to cingulate cortex dysfunction
Source: Psychol Med. 2021 Sep 23;53(4):1244–53. doi: 10.1017/S0033291721002725 (PMC10009405; doi:10.1017/S0033291721002725)
Supplement: Supplementary file 1 [file S0033291721002725sup.zip]

Archive with 5 entries (5 files):
- S0033291721002713sup001.docx
- S0033291721002725sup001.docx
- S0033291721002725sup002.docx
- S0033291721002725sup003.docx
- S0033291721002725sup004.docx
